# Supplementary material for: A Practical Approach to Platelet Phenotype Profiling Using Microplate Aggregometry
Source: Pharmaceuticals (Basel). 2026 May 23;19(6):821. doi: 10.3390/ph19060821 (PMC13306059; doi:10.3390/ph19060821)
Supplement: Supplementary file 1 [file pharmaceuticals-19-00821-s001.zip]

Archive with 1 entries (1 files):
- pharmaceuticals-4238987-supplementary.pdf
